# Supplementary material for: Odorant-Binding and Chemosensory Proteins in Anthonomus eugenii (Coleoptera: Curculionidae) and Their Tissue Expression
Source: Int J Mol Sci. 2023 Feb 8;24(4):3406. doi: 10.3390/ijms24043406 (PMC9961831; doi:10.3390/ijms24043406)
Supplement: Supplementary file 1 [file ijms-24-03406-s001.zip]

Archive with 1 entries (1 files):
- suppl..pdf
